# Supplementary material for: An efficient blockchain-based authentication scheme with transferability
Source: PLoS One. 2024 Sep 12;19(9):e0310094. doi: 10.1371/journal.pone.0310094 (PMC11392242; doi:10.1371/journal.pone.0310094)
Supplement: S1 File — (XLSX) [file pone.0310094.s001.xlsx]

## Sheet: Sheet1
Index	Nonce creation time (s)	Mean	Standard Deviation	Maximum	Minimum							Nonce creation time interval	Number of cases
1	9234.56	9151.92	4150.57	20373.5	1677.83							0~1000	0
2	2765.43											1000~2000	1
3	15023.5											2000~3000	3
4	11456.8											3000~4000	4
5	5345.67											4000~5000	6
6	17234.6											5000~6000	9
7	7123.45											6000~7000	11
8	5456.78											7000~8000	13
9	14023.5											8000~9000	10
10	8890.12											9000~10000	8
11	10023.5											10000~11000	7
12	18023.5											11000~12000	4
13	6345.67											12000~13000	4
14	2987.12											13000~14000	4
15	6123.45											14000~15000	4
16	4678.9											15000~16000	3
17	5987.65											16000~17000	2
18	14456.8											17000~18000	3
19	1677.83											18000~19000	2
20	19023.5											19000~20000	1
21	9123.45											20000~21000	1
22	2034.56											21000~22000	0
23	7789.01
24	6678.9
25	8567.89
26	6567.89
27	10890.1
28	10456.8
29	4023.45
30	16023.5
31	12023.5
32	7890.12
33	8023.45
34	8123.45
35	6991.23
36	7234.56
37	13678.9
38	3456.78
39	6234.56
40	13023.5
41	16234.6
42	11023.5
43	3102.45
44	13456.8
45	5123.45
46	7991.23
47	4234.56
48	9987.65
49	9023.45
50	8987.65
51	9456.78
52	6023.45
53	10234.6
54	7345.67
55	4890.12
56	6456.78
57	12234.6
58	15456.8
59	7023.45
60	12456.8
61	7567.89
62	3678.9
63	4456.78
64	6789.01
65	6890.12
66	5678.9
67	8456.78
68	14678.9
69	7987.65
70	18234.6
71	4987.65
72	10123.5
73	11234.6
74	20373.5
75	10987.6
76	7678.9
77	8234.56
78	7456.78
79	13234.6
80	5890.12
81	8789.01
82	6987.65
83	12678.9
84	10678.9
85	9890.12
86	5234.56
87	7456.78
88	17456.8
89	11678.9
90	5023.45
91	3890.12
92	7234.56
93	14234.6
94	8345.67
95	9345.67
96	9678.9
97	8678.9
98	5567.89
99	15234.6
100	17023.5
